# Supplementary material for: The Role of Non-Gaussian Models of Diffusion Weighted MRI in Hepatocellular Carcinoma: A Systematic Review
Source: J Clin Med. 2021 Jun 15;10(12):2641. doi: 10.3390/jcm10122641 (PMC8232758; doi:10.3390/jcm10122641)
Supplement: Supplementary file 1 [file jcm-10-02641-s001.zip]

Archive with 1 entries (1 files):
- jcm-1232607-supplementary.pdf
